# Supplementary material for: Telomerase (hTERT) Overexpression Reveals a Promising Prognostic Biomarker and Therapeutical Target in Different Clinical Subtypes of Pediatric Acute Lymphoblastic Leukaemia
Source: Genes (Basel). 2021 Oct 17;12(10):1632. doi: 10.3390/genes12101632 (PMC8535500; doi:10.3390/genes12101632)
Supplement: Supplementary file 1 [file genes-12-01632-s001.zip]

Archive with 1 entries (1 files):
- genes-1403362-supplementary.pdf
